# Supplementary material for: Emotional attachment and resistance to change in the use of technology: A study among Chinese university music teachers
Source: PLoS One. 2025 Jul 2;20(7):e0327205. doi: 10.1371/journal.pone.0327205 (PMC12221048; doi:10.1371/journal.pone.0327205)
Supplement: S1 Data — (XLSX) [file pone.0327205.s001.xlsx]

## Sheet: Sheet1
No.	1、University name	2、University type	3、Gender	4、Age	5、Title	6、Years of teaching	7、Years of using tech for teaching	8、Digital Tools （QQ、微信、腾讯会议、腾讯课堂、钉钉、学习通、慕课等）	9、PU1	10、PU2	11、PU3	12、PU4	13、PEU1	14、PEU2	15、PEU3	16、PEU4	17、ATU1	18、ATU2	19、ATU3	20、ATU4	21、BI1	22、BI2	23、BI3	24、BI4	25、EA1	26、EA2	27、EA3	28、EA4	29、EA5	30、RC1	31、RC2	32、RC3	33、RC4
1	青大农业大学	2	1	42	2	20	20	腾讯会议，QQ，学习通，慕课	7	7	7	7	2	7	6	1	7	7	7	7	7	7	7	7	7	7	7	1	7	3	6	7	7
2	青岛大学	2	2	38	1	12	3	QQ、微信、腾讯会议	5	5	3	6	5	5	5	6	7	6	6	6	6	5	5	5	5	4	4	3	3	6	7	6	6
3	QDU	2	1	43	2	10	8	QQ、微信、腾讯会议、腾讯课堂	5	6	6	6	6	5	7	7	6	7	6	6	6	6	5	6	6	5	6	5	6	5	4	6	5
4	上海音乐学院	2	1	66	3	39	10	微信，腾讯会议	7	6	5	6	4	6	7	6	6	7	6	6	6	7	6	7	7	7	7	5	4	5	4	4	4
5	上海音乐学院	1	1	55	3	19	30	微信	6	6	6	6	6	6	5	4	6	6	5	6	6	6	6	6	3	6	6	6	5	5	5	5	5
6	上海音乐学院	2	2	32	1	7	3	微信，钉钉，腾讯会议	6	6	6	6	5	5	5	5	7	7	7	5	7	7	7	7	6	7	7	7	6	6	5	7	5
7	云南艺术学院	2	2	27	4	2	2	微信，腾讯会议	6	6	6	6	6	6	7	7	6	6	6	6	7	7	7	7	5	5	5	5	4	4	4	4	5
8	黄河科技学院	2	1	32	1	6	6	微信	6	6	6	6	6	6	5	5	5	5	5	5	5	5	5	5	2	5	4	4	5	4	4	4	4
9	南阳理工学院	2	2	47	2	15	15	都有	7	7	7	7	4	4	7	7	7	7	7	7	7	7	7	7	7	7	7	7	7	4	4	7	4
10	枣庄学院	2	2	29	1	2	1	腾讯会议、钉钉	7	6	5	5	5	5	5	5	6	5	6	6	6	6	6	6	4	4	4	4	4	6	6	6	6
11	青岛大学	2	2	41	1	30	5	腾讯	7	7	7	4	7	4	7	7	7	7	7	7	7	7	7	7	7	7	7	6	7	7	7	7	7
12	河南财政金融学院	2	2	40	2	19	3	微信，腾讯会议，钉钉，学习通	7	5	6	6	6	6	6	6	5	6	6	6	6	6	6	6	6	6	6	5	5	6	5	6	6
13	晋中师范高等专科学校	2	2	40	1	17	10	以上都有	6	6	7	7	7	7	7	6	7	6	7	7	7	7	7	7	4	4	4	1	1	1	1	1	1
14	南洋艺术学院	2	1	47	3	10	10	微信，腾讯会议，zoom，teams，onedrive	4	4	4	5	4	6	4	4	5	5	5	5	5	5	5	5	4	4	4	4	7	2	4	4	2
15	陕西艺术职业学院	2	1	30	1	5	3	以上均用过	7	7	7	7	7	7	7	7	7	7	7	7	7	7	7	7	7	7	7	7	7	1	1	1	1
16	中北大学	2	2	46	3	25	10	微信，Q Q，腾讯会议，钉钉，学习通	6	6	6	6	4	5	6	6	6	6	6	6	6	6	6	6	6	5	5	3	5	4	4	6	3
17	苏州城市学院	2	2	42	2	20	15	腾讯会议，慕课，雨课堂	7	7	5	6	5	6	7	5	7	7	7	6	7	7	7	7	6	5	4	5	4	5	5	5	6
18	衡水学院	2	2	34	1	9	3	QQ，微信，腾讯会议，钉钉，学习通	7	7	1	4	1	4	4	1	7	7	7	7	4	4	7	4	1	1	1	7	1	1	7	3	4
19	太原师范学院	2	2	37	1	13	12	钉钉、学习通、慕课、腾讯会议	7	7	7	7	7	7	7	7	7	7	7	7	7	7	7	7	7	7	7	7	7	7	7	7	7
20	太原师范学院	2	2	53	2	28	24	都有	6	7	7	7	4	3	5	5	7	7	7	7	7	7	7	7	4	5	5	3	5	4	6	6	4
21	太原师范学院	2	1	66	3	40	40	其他	7	7	7	7	7	7	7	7	7	7	7	7	7	7	7	7	7	7	7	7	7	7	7	7	7
22	湖南城市学院	2	2	33	4	5	3	云班课 腾讯会议	7	7	7	7	5	7	7	7	7	7	7	7	7	7	7	7	7	7	7	4	5	1	1	4	1
23	华北水利水电大学	2	2	35	1	8	7	QQ`微信、腾讯会议、腾讯课堂、钉钉	7	7	7	7	7	7	7	7	7	7	7	7	7	7	7	7	7	7	7	7	7	7	7	7	7
24	海南科技职业大学	2	2	38	1	5	3	腾讯会议	7	7	7	7	7	7	7	7	7	7	7	7	7	7	7	7	7	7	6	7	5	7	7	7	7
25	衡水学院	2	2	35	1	8	8	QQ 学习通	5	5	5	5	4	4	4	4	4	5	5	3	4	4	4	4	5	5	5	5	4	4	4	4	4
26	QDU	2	2	41	4	5	5	腾讯会议	4	7	3	3	2	2	7	4	2	4	4	7	5	5	7	7	7	7	7	7	7	7	7	7	7
27	QDU	2	2	33	4	8	8	腾讯	3	3	3	5	5	4	4	4	4	4	4	4	4	4	4	4	4	4	4	4	4	4	4	4	4
28	龙岩学院	2	1	28	4	2	2	腾讯会议	7	7	7	7	7	7	7	7	7	7	7	7	7	7	7	7	7	7	7	7	7	7	7	7	7
29	山西传媒学院	2	2	31	1	6	6	腾讯会议、学习通、微信	5	2	4	6	5	4	6	6	6	5	6	4	5	4	5	5	5	5	4	3	5	4	4	4	4
30	衡水学院	2	2	33	1	6	3	腾讯会议	7	7	7	7	7	7	7	7	7	7	7	7	7	7	7	7	7	7	7	7	7	7	7	7	7
31	陕西师范大学	1	2	37	1	14	14	微信、腾讯会议、钉钉	7	7	7	7	5	5	5	5	3	5	4	4	5	5	5	7	3	3	5	3	3	3	3	3	3
32	不方便透露	2	2	25	4	1	1	qq 超新学习通	4	4	3	3	4	3	4	5	2	3	2	1	1	1	1	3	1	1	3	3	1	7	6	5	6
33	四川音乐学院	2	1	39	2	14	5	QQ、微信、腾讯会议	6	6	6	7	7	7	7	7	7	7	7	7	7	7	7	7	7	7	7	7	7	7	7	7	7
34	青岛大学	2	2	38	1	9	9	QQ，微信，腾讯会议，钉钉	5	5	5	5	5	4	5	5	5	5	5	5	5	5	5	5	4	4	4	4	4	4	4	4	4
35	山西艺术职业学院	2	2	48	1	20	20	微信，腾讯 ，慕课等	7	7	7	7	7	7	7	7	7	7	7	7	7	7	7	7	7	7	7	7	7	7	7	7	7
36	山西艺术职业学院	2	2	40	2	14	3	微信、腾讯会议	5	4	4	2	4	4	5	5	4	2	2	3	2	2	2	2	1	1	5	1	1	6	6	4	7
37	河南师范大学	2	2	29	4	3	2	钉钉	5	5	6	6	5	5	5	5	5	5	5	5	5	6	6	6	6	6	4	6	5	5	4	5	5
38	河北师范大学	2	2	29	4	2	1	都用	5	5	5	5	5	5	5	5	5	5	5	5	5	5	5	4	1	1	1	1	1	6	6	7	7
39	山西艺术职业学院	2	2	52	3	31	4	微信 腾讯会议 学习通	7	7	7	7	5	5	5	5	7	7	7	7	7	7	7	7	7	7	7	4	7	2	2	2	2
40	衡水学院	2	1	45	2	21	16	微信、腾讯会议、学习通	7	7	7	7	7	5	7	6	6	5	6	6	7	6	6	6	5	5	5	5	4	4	5	3	3
41	衡水学院	2	2	39	1	12	12	微信、腾讯会议、学习通	7	7	7	7	7	7	7	7	7	7	7	7	7	7	7	7	7	7	7	7	7	7	7	7	1
42	衡水学院	2	2	46	2	21	10	qq微信学习通	5	5	4	5	5	5	5	5	5	5	5	5	5	5	5	5	4	3	3	4	3	4	5	5	4
43	衡水学院	2	2	35	1	16	3	腾讯会议	4	5	4	4	3	4	4	4	4	4	4	4	4	4	4	4	4	4	4	4	4	4	4	4	4
44	衡水学院	2	1	45	2	16	2	QQ、微信、腾讯会议、学习通	2	2	2	2	2	3	2	7	2	2	2	2	2	2	2	2	7	7	7	7	7	7	7	7	4
45	衡水学院	2	1	39	2	15	3	腾讯会议、微信学习通	5	2	2	5	7	7	6	5	2	2	2	1	1	2	2	3	7	7	3	4	3	7	7	7	7
46	衡水学院	2	1	31	1	5	3	QQ、微信、学习通	7	3	3	7	4	3	7	7	7	3	3	3	7	3	7	7	4	4	7	4	7	4	4	4	4
47	江西财经大学	2	2	36	1	11	11	腾讯会议，学习通	5	5	5	5	5	5	5	6	6	6	5	5	5	4	4	4	4	4	4	4	4	4	4	4	4
48	衡水学院	2	1	38	4	12	12	腾讯会议 钉钉 微信	6	7	7	7	7	7	7	7	7	7	5	4	5	4	7	5	5	3	7	3	3	7	7	7	7
49	衡水学院	2	2	40	2	18	8	qq微信 腾讯会议	7	7	7	7	6	7	7	7	6	6	7	7	7	7	7	7	7	7	7	7	7	7	7	7	7
50	衡水学院	2	1	50	2	24	20	微信、学习通	7	7	7	7	7	7	7	7	7	7	7	7	7	7	7	7	7	7	7	7	7	1	1	1	1
51	衡水学院	2	2	40	1	13	13	腾讯会议	7	7	7	7	5	5	6	5	7	7	7	7	7	7	7	7	5	5	5	4	5	2	2	2	2
52	衡水学院	2	1	42	2	17	10	学习通	4	4	4	4	4	4	4	4	4	4	4	4	4	4	4	4	4	4	4	4	4	4	4	4	4
53	衡水学院	2	1	36	1	10	3	学习通	6	3	3	4	6	7	6	6	6	6	6	6	6	3	3	3	7	7	7	7	7	7	7	7	7
54	衡水学院	2	2	37	1	13	4	学习通，腾讯会议	7	7	7	7	7	7	7	7	7	7	7	7	7	7	7	7	7	5	7	6	6	6	6	6	4
55	衡水学院	2	2	52	2	10	5	QQ、微信、腾讯会议、学习通	7	7	7	7	7	7	7	7	7	7	7	7	7	7	7	7	2	2	2	3	4	4	4	7	7
56	山西省朔州师范高等专科学校	2	2	40	1	17	7	腾讯会议，钉钉	3	2	1	2	7	7	7	7	7	4	4	4	3	2	4	2	1	3	7	1	1	4	4	3	4
57	衡水学院	2	2	40	2	18	4	qq，微信，学习通	7	5	4	5	7	7	7	7	4	3	4	4	5	5	4	4	4	1	3	4	3	4	4	4	4
58	衡水学院	2	2	38	1	14	3	Q Q、腾讯会议，学习通	7	7	7	7	3	4	7	7	5	7	7	7	7	7	7	7	4	4	4	4	4	4	4	5	4
59	衡水学院	2	2	29	1	4	0	QQ	7	7	7	7	7	7	7	7	7	7	7	7	7	7	7	7	7	7	7	7	7	7	7	7	7
60	衡水学院	2	1	30	4	1	3	微信、腾讯会议、学习通	3	3	1	7	7	7	7	7	3	3	4	4	4	4	4	4	1	1	1	2	2	7	7	7	7
61	衡水学院	2	2	56	3	37	5	Q Q 微信钉钉学习通	4	5	5	5	4	5	5	4	6	5	5	5	5	5	6	5	3	7	5	4	5	5	5	4	5
62	衡水学院	2	2	43	1	21	15	都有	6	7	7	7	4	6	7	7	7	7	7	7	7	7	7	7	7	7	7	5	4	7	7	7	5
63	衡水学院	2	2	30	1	6	4	qq 微信 腾讯会议	5	5	6	6	4	5	6	5	6	5	5	5	5	5	6	5	4	4	4	3	6	4	4	4	3
64	广州大学	2	1	39	2	15	5	腾讯会议，钉钉，慕课，班级小管家 企业微信	7	6	6	7	4	6	7	6	6	6	6	6	7	7	7	7	7	7	7	5	7	1	4	4	1
65	衡水学院	2	2	50	2	29	5	微信，qq	4	5	5	5	1	1	5	1	5	5	5	5	5	5	5	5	2	4	1	1	1	7	7	7	7
66	安徽师范大学	2	1	43	1	21	21	qq 微信 腾讯会议	7	6	6	7	4	4	7	6	7	6	6	7	7	7	7	7	4	7	4	4	6	4	7	7	7
67	苏州科技大学	2	2	20	4	0	0	qq 微信 腾讯会议 钉钉 学习通 慕课	6	6	6	6	6	6	6	6	6	6	6	6	6	6	6	6	6	6	6	6	6	2	3	4	4
68	苏州科技大学	2	1	29	1	4	3	腾讯会议	7	7	7	7	7	7	7	7	7	7	7	7	7	7	7	7	7	7	7	4	4	4	4	4	4
69	苏州科技大学	2	1	19	3	90	5	qq 微信 腾讯课堂 腾讯会议	7	7	7	7	7	7	7	7	7	7	7	7	7	7	7	7	7	7	7	1	7	1	1	1	7
70	淮北师范大学	2	1	59	3	20	14	腾讯会议	7	7	7	7	4	4	4	5	5	5	5	5	5	5	5	5	5	7	7	7	7	7	7	7	7
71	中国石油大学	1	1	38	1	10	3	腾讯会议，微信，zoom	4	4	4	5	5	5	5	5	5	5	4	4	4	4	4	4	3	4	4	5	5	5	5	5	5
72	苏州科技大学	2	2	21	4	4	4	QQ微信，腾讯会议，腾讯课堂，钉钉，学习通	7	7	7	7	7	7	7	7	7	7	7	7	7	7	7	7	7	7	7	7	7	7	7	7	7
73	河北外国语学院	2	1	29	4	3	3	钉钉 腾讯会议	7	7	7	7	7	7	7	7	7	7	7	7	7	7	7	7	7	7	7	7	7	4	4	7	5
74	大连艺术学院	2	1	23	4	2	1	腾讯会议、学习通	6	4	4	4	6	5	5	7	4	4	5	5	4	4	4	4	4	5	3	4	3	7	7	7	7
75	衡水学院	2	2	42	1	18	4	腾讯会议 学习通 微信	4	3	5	3	5	2	5	5	5	2	3	4	4	4	4	4	4	3	3	4	4	7	7	7	7
76	苏州科技大学	2	2	40	1	11	1	QQ,微信，腾讯会议	7	7	7	7	7	7	7	7	7	7	7	7	7	7	7	7	7	7	7	7	7	7	7	7	7
77	苏州科技大学	2	2	30	1	0.2	0.2	腾讯会议	5	6	6	6	4	5	4	5	6	5	6	6	5	5	5	5	6	6	6	3	6	4	4	6	4
78	衡水学院	2	2	40	2	18	10	都有	7	7	7	7	7	7	7	7	7	7	7	7	7	7	7	7	7	7	7	7	7	7	7	7	7
79	衡水学院	2	2	36	1	14	3	QQ、腾讯会议、学习通	5	6	6	7	4	4	6	5	5	5	7	7	6	6	6	6	1	3	5	3	3	4	4	2	3
80	苏州科技大学	2	2	30	4	2	2	微信，腾讯会议	7	7	7	7	7	7	7	7	7	7	7	7	7	7	7	7	7	7	7	7	7	7	7	7	7
81	衡水学院	2	2	37	1	15	3	微信，钉钉，腾讯会议，学习通	7	7	7	7	6	7	7	6	7	7	7	7	7	7	7	7	7	7	7	7	7	7	7	7	7
82	苏州科技大学	2	1	30	1	1	1	腾讯会议	6	6	5	5	4	4	4	4	4	4	4	4	4	4	4	4	3	4	4	4	4	4	4	4	4
83	衡水学院	2	1	41	1	17	3	微信	5	4	4	4	5	5	5	5	5	4	5	5	5	6	7	6	6	5	5	5	5	5	5	6	4
84	衡水学院	2	2	35	1	10	3	腾讯会议，学习通，qq	6	6	6	7	4	5	7	5	7	7	7	7	7	7	7	7	7	7	7	4	7	4	5	6	4
85	衡水学院	2	2	33	1	4	3	学习通	7	7	7	7	7	7	7	7	7	7	7	7	7	7	7	7	4	4	4	4	4	2	2	2	2
86	衡水学院	2	2	39	1	17	5	学习通，腾讯会议	7	7	7	7	7	7	7	7	7	7	7	7	7	7	7	7	7	7	7	7	7	7	7	7	7
87	苏州科技大学	2	1	32	1	1	5	QQ, 微信, 腾讯会议	5	5	3	6	7	5	5	7	7	3	4	5	4	5	5	5	5	5	4	6	4	5	4	4	7
88	衡水学院	2	2	40	2	16	3	都有	7	7	7	7	7	7	7	7	7	7	7	7	7	7	7	7	7	7	7	7	7	7	7	7	7
89	山东理工大学	2	1	45	2	23	22	腾讯会议室、钉钉	7	7	3	1	3	1	1	1	7	7	7	3	7	3	3	3	1	1	1	1	1	7	7	7	7
90	浙江音乐学院	2	1	35	4	6	6	腾讯会议，钉钉，学习通，超星	7	2	4	4	6	5	6	5	7	5	4	4	5	3	4	5	1	2	2	3	3	4	4	6	4
91	浙江音乐学院	2	2	32	4	8	2	微信，qq,钉钉	6	4	4	5	4	5	4	5	5	4	4	4	5	3	4	3	2	3	3	3	5	6	5	6	3
92	杭州师范大学	2	2	23	4	0	3	钉钉 微信	7	7	7	7	6	7	6	6	7	7	7	7	7	7	7	7	7	6	7	5	7	2	2	2	2
93	浙江音乐学院	2	1	39	1	11	5	腾讯会议	4	4	4	4	3	3	2	2	5	4	4	4	4	4	4	4	4	3	2	1	1	2	2	2	2
94	浙江音乐学院	2	1	33	4	1	1	钉钉，微信	7	7	7	7	7	7	7	7	7	7	7	7	7	7	7	7	7	7	7	7	7	7	7	7	7
95	杭州师范大学	2	1	37	1	15	8	学习通、钉钉、微信	7	7	7	7	7	7	7	7	7	7	7	7	7	7	7	7	7	7	7	7	7	2	1	1	1
96	浙江特殊教育职业学院	2	1	32	1	5	5	无	6	6	5	6	5	5	4	5	4	4	4	4	5	5	5	5	5	5	5	5	5	5	5	5	6
97	杭州师范大学	2	2	43	1	15	10	钉钉 学习通	4	6	6	6	6	5	5	5	6	6	6	5	6	6	5	6	5	6	5	5	5	5	5	6	5
98	杭州师范大学	2	2	29	4	0	0	腾讯会议，钉钉	7	7	5	6	6	7	6	6	5	5	6	7	5	4	5	5	4	4	4	4	4	4	4	4	4
99	杭师大钱江学院	2	2	45	1	20	18	钉钉	5	6	6	6	6	6	6	5	5	5	5	5	5	4	4	4	5	3	4	6	7	7	7	7	7
100	杭州师范大学	2	2	36	4	6	4	钉钉	5	5	6	6	6	6	6	6	6	6	5	5	6	6	6	6	6	6	4	5	5	5	5	5	5
101	浙江音乐学院	2	2	40	2	19	16	QQ.微信.腾讯会议.钉钉	6	6	3	7	4	6	7	5	7	6	6	7	7	7	7	7	7	7	7	5	7	3	5	4	4
102	广州市公用事业技师学院	2	2	35	4	8	8	腾讯课堂 学习通	5	5	5	5	4	4	6	5	4	4	4	4	4	4	4	4	7	4	4	4	4	4	4	4	4
103	浙江音乐学院	2	2	45	2	15	10	钉钉，腾讯课堂	6	5	5	7	7	6	7	7	5	6	7	7	7	5	6	6	3	4	5	5	7	7	7	5	5
104	浙江越秀外国语学院	2	2	48	2	20	10	腾讯会议、钉钉、学习通	7	7	7	7	7	7	7	7	7	7	7	7	7	7	7	7	5	5	6	6	6	6	6	6	6
105	安徽师范大学	2	1	34	1	9	3	腾讯会议 钉钉 学习通	5	5	3	5	3	3	3	3	7	6	6	6	6	5	5	5	2	1	1	1	1	7	7	7	7
106	安徽师范大学	2	1	40	1	8	8	微信	7	7	7	7	1	7	4	5	4	1	4	4	4	5	4	4	5	5	4	5	5	5	5	5	5
107	安徽师范大学	2	2	42	2	20	10	QQ、微信、腾讯会议、钉钉、学习通、一起练琴	6	6	5	6	6	6	6	6	6	6	6	6	6	6	6	6	6	6	6	6	6	6	6	6	6
108	江西师范大学	2	1	41	2	19	7	微信、腾讯会议、钉钉	7	7	7	7	7	7	7	7	7	7	7	7	7	7	7	7	7	7	7	7	7	7	7	7	7
109	安徽师范大学	2	1	43	1	20	2	微信，腾讯会议	4	4	4	4	4	4	4	4	4	4	4	4	4	4	4	3	1	1	1	4	4	7	7	7	4
110	浙江音乐学院	2	2	36	4	7	8	QQ 微信 腾讯会议	6	7	7	7	6	6	7	7	7	7	6	7	6	6	6	6	6	6	6	6	5	5	5	5	5
111	杭州师范大学	2	1	65	3	40	15	Q Q，微信，腾讯会议	6	6	6	7	5	4	7	4	7	7	7	7	7	6	6	7	5	5	5	4	5	5	5	5	6
112	安徽师范大学	2	1	33	4	10	2	学习通	7	7	7	7	7	7	7	7	7	7	7	7	7	7	7	7	7	7	7	7	7	7	7	7	7
113	浙江音乐学院	2	2	33	4	4	1	慕课学习通 钉钉 腾讯会议	6	6	6	6	3	4	4	5	6	6	6	6	6	6	6	6	5	5	6	2	6	2	4	4	2
114	共青科技职业学院	2	2	37	1	3	3	全都用	7	7	7	7	4	3	5	4	5	5	6	6	6	6	6	6	7	6	4	4	5	4	4	3	3
115	安徽师范大学	2	2	37	1	8	3	微信，腾讯会议，学习通	5	4	3	7	3	3	7	7	7	7	5	5	5	2	4	4	1	1	7	1	1	7	7	7	7
116	浙师大	2	1	47	1	25	0	钉钉	6	6	7	7	5	6	4	7	7	7	7	7	7	7	7	7	7	7	7	5	7	1	1	4	2
117	南昌大学	1	2	53	2	27	10	微信 腾讯会议	4	5	4	4	5	4	5	5	4	3	4	4	4	4	4	4	2	2	3	3	3	2	5	5	5
118	江西艺术职业学院	2	1	31	4	2	2	腾讯会议	4	3	3	3	4	4	5	7	4	4	4	4	5	2	4	4	1	1	1	1	1	7	7	7	5
119	南昌大学	1	1	43	1	14	4	腾讯会议 钉钉	7	7	5	7	5	5	5	5	7	7	7	7	7	5	6	7	5	5	5	5	5	5	7	4	4
120	南昌大学	1	1	40	1	16	3	腾讯会议或微信	2	4	4	5	6	4	7	7	4	4	4	5	6	5	5	5	6	5	4	2	5	4	7	4	4
121	南昌大学	1	2	44	1	16	3	腾讯课堂	7	7	7	7	3	3	6	6	7	7	7	7	7	7	7	7	6	3	3	7	6	6	6	4	6
122	上海戏剧学院	2	2	36	4	10	3	微信，腾讯会议，钉钉	4	3	2	4	2	2	2	2	4	4	4	7	7	4	4	2	1	1	1	1	1	2	2	1	4
123	南昌大学	2	1	37	1	5	5	腾讯会议	7	7	7	7	7	6	7	7	7	7	6	5	5	5	6	7	7	7	6	5	5	5	5	5	7
124	上海音乐学院	2	2	25	4	0	0	腾讯会议	6	6	6	6	6	6	6	6	6	6	6	6	6	6	6	6	6	6	6	6	6	6	6	6	6
125	聊城大学	2	2	23	4	1	1	腾讯会议	4	3	3	3	3	3	5	5	3	3	3	3	3	3	3	3	2	2	2	5	2	6	6	6	6
126	青岛大学	2	2	26	4	4	3	腾讯会员 钉钉 雨课堂 学习通	7	7	7	7	7	7	7	7	7	7	7	7	7	7	7	7	5	5	6	4	4	4	4	7	3
127	青岛大学	2	2	36	2	9	8	微信 腾讯会议	7	7	7	7	7	7	7	7	7	7	7	7	7	7	7	7	7	7	7	7	7	7	7	7	7
128	青岛大学	2	2	26	4	8	6	腾讯课堂	7	7	7	7	7	7	7	7	7	7	7	7	7	7	7	7	7	7	7	7	7	7	7	7	7
129	青岛大学	2	2	41	1	18	18	腾讯会议、钉钉、雨课堂	7	7	7	7	5	5	6	5	5	5	6	7	7	7	7	7	3	1	1	1	1	4	7	4	3
130	青岛大学	2	1	30	1	3	2	腾讯会议	5	5	5	6	7	7	6	7	7	5	5	5	5	6	6	6	6	4	6	1	1	7	7	7	7
131	青岛大学	2	2	22	1	1	1	腾讯会议 qq 微信	7	7	7	7	7	7	7	7	7	7	7	7	7	7	7	7	7	7	7	5	7	3	4	7	5
132	青岛大学	2	1	20	1	5	5	钉钉 ，学习通，腾讯会议，QQ	5	3	3	5	5	3	3	6	3	5	5	5	3	3	3	3	3	3	3	3	3	5	5	5	5
133	聊城大学	2	1	38	2	8	8	腾讯会议、学习通、微信、QQ慕课	5	5	5	5	4	4	5	3	4	4	4	5	5	5	5	5	4	5	5	4	5	6	6	6	6
134	青岛大学	2	2	39	1	12	2.5	QQ、腾讯会议、对分易	6	6	5	7	6	5	6	7	6	6	7	7	6	6	6	6	4	4	4	4	4	4	4	4	4
135	青岛大学	2	1	36	1	6	6	QQ、微信、腾讯会议、钉钉	6	7	7	7	5	5	5	5	6	6	6	5	6	6	7	7	6	4	4	4	4	5	5	6	4
136	山东师范大学	2	1	50	2	20	20	微信、钉钉	6	6	4	6	5	5	5	5	6	7	5	5	6	6	5	6	4	4	6	4	5	4	4	4	4
137	聊城大学	2	2	41	2	20	10	学习通、腾讯会议	5	5	5	6	4	5	6	5	5	4	4	4	4	3	4	4	2	1	4	2	4	7	7	7	7
138	聊城大学	2	2	29	1	1	1	学习通	7	7	7	7	7	7	7	7	7	7	7	7	7	7	7	7	7	7	7	7	7	7	7	7	7
139	聊城大学	2	2	40	1	5	5	钉钉	7	7	7	7	7	7	7	4	7	7	7	7	7	7	7	7	7	7	7	3	7	4	4	4	4
140	青岛大学	2	2	21	4	0	0	qq 微信 腾讯会议 钉钉j n g	6	7	7	6	7	7	5	7	7	7	7	7	7	6	6	7	3	2	2	1	7	4	4	4	4
141	青岛大学	2	2	18	4	0	0	腾讯会议	7	7	6	6	6	6	7	6	6	7	6	7	6	6	6	5	6	6	6	6	6	6	7	6	6
142	青岛大学	2	1	23	4	10	5	都用	7	7	7	7	7	7	7	7	7	7	7	7	7	7	7	7	7	7	7	7	7	7	7	7	7
143	青岛大学	2	2	24	4	4	3	腾讯会议，钉钉，学习通	7	7	7	7	5	5	7	7	7	7	7	7	7	7	7	7	5	5	5	5	5	1	1	1	1
144	青岛大学	2	1	43	2	15	10	腾讯会议 学习通 钉钉	7	7	7	7	7	7	7	7	7	7	7	7	7	7	7	7	7	7	7	7	7	7	7	7	7
145	聊城大学	2	2	42	2	10	7	学习通，腾讯会议	7	7	7	7	7	7	7	7	7	7	7	7	7	7	7	7	7	7	7	7	7	7	7	7	7
146	青岛大学	2	2	22	4	0	0	腾讯会议 钉钉	7	7	7	7	5	7	7	7	7	7	7	7	6	7	7	7	6	6	6	7	6	6	7	7	6
147	青岛大学	2	2	24	4	2	2	腾讯会议	5	5	5	5	5	5	5	5	5	5	5	5	5	5	5	5	5	5	5	5	5	5	5	5	5
148	青岛大学	2	2	23	4	0	0	腾讯会议	7	7	7	7	7	7	7	7	7	7	7	7	7	7	7	7	7	7	7	7	7	7	5	5	4
149	青岛大学	2	2	22	4	0	0	0	7	7	7	7	7	7	7	7	7	7	7	7	7	7	7	7	7	7	7	7	7	7	7	7	7
150	青岛大学	2	1	23	4	0	0	0	7	7	7	7	7	7	7	7	7	7	7	7	7	7	7	7	7	7	7	7	7	7	7	7	7
151	青岛大学	2	2	25	4	1	1	腾讯会议	7	7	7	7	7	7	7	7	7	7	7	7	7	7	7	7	7	7	7	4	7	1	1	1	1
152	青岛大学	2	2	45	1	20	5	钉钉	7	7	7	7	7	7	7	7	7	7	7	7	7	7	7	7	7	7	7	7	7	7	7	7	7
153	青岛大学	2	1	40	1	10	3	腾讯会议，钉钉	7	7	7	7	7	7	7	7	7	7	7	7	7	7	7	7	7	7	7	7	7	7	7	7	7
154	山东艺术学院	2	2	42	1	13	10	腾讯会员	7	7	7	7	7	7	7	7	5	7	6	7	7	7	7	7	7	7	7	7	7	7	7	7	7
155	青岛大学	2	1	24	4	3	1	腾讯会议	7	7	7	7	7	7	7	7	7	7	7	7	7	7	7	7	7	7	7	4	6	6	5	6	5
156	青岛大学	2	2	22	4	0	0	钉钉	7	7	7	7	7	7	7	7	7	7	7	7	7	7	7	7	7	7	7	7	7	7	7	7	7
157	青岛理工大学	2	1	25	4	2	2	微信，腾讯会议，钉钉，学习通	7	7	7	7	7	7	7	7	7	7	7	7	7	7	7	7	7	7	7	7	7	7	7	7	7
158	青岛大学	2	2	23	4	0	0	微信	6	6	6	5	5	5	5	5	6	5	5	5	5	5	5	5	5	5	5	5	5	6	5	5	6
159	青岛大学	2	2	30	4	2	2	qq，微信，腾讯会议，钉钉，对分易	7	7	7	7	7	7	7	7	7	7	7	7	7	7	7	7	7	7	7	5	7	2	2	1	1
160	聊城大学	2	2	36	1	10	6	微信，钉钉、腾讯会议、慕课	6	6	5	5	4	4	5	4	5	6	5	5	5	5	5	5	6	6	6	5	5	5	5	5	4
161	青岛大学	2	2	35	1	5	5	腾讯会议 腾讯课堂 慕课	7	7	7	7	7	7	7	7	7	7	7	7	7	7	7	7	7	7	7	7	7	7	7	7	7
162	青岛大学	2	2	35	1	5	5	腾讯会议	7	7	7	7	7	7	7	7	7	7	7	7	7	7	7	7	7	7	7	1	7	4	7	7	4
163	青岛大学	2	2	23	4	0	3	微信 腾讯会议	7	7	7	7	7	7	7	7	7	7	7	7	7	7	7	7	7	7	7	5	7	7	7	7	5
164	青岛大学	2	2	36	1	7	3	腾讯会议 微信	7	7	7	7	7	7	7	7	7	7	7	7	4	4	7	7	4	2	7	3	4	4	3	3	4
165	青岛大学	2	2	24	4	0	0	腾讯会议、微信	4	5	4	4	4	5	4	4	4	4	4	4	4	4	4	4	3	2	3	2	3	3	3	4	4
166	青岛大学	2	2	30	4	5	2	腾讯会议	5	5	5	5	5	5	6	4	5	5	5	5	4	5	5	4	5	6	4	5	5	5	5	5	5
167	青岛大学	2	2	23	4	0	0	QQ，微信，腾讯会议，钉钉，慕课，学习通	7	7	7	7	7	7	7	7	7	7	7	7	7	7	7	7	7	7	7	7	7	7	7	7	7
168	聊城大学	2	1	39	1	7	7	微信 腾讯会议 钉钉	7	7	7	7	5	5	7	7	7	7	7	7	7	7	7	7	7	7	7	5	7	5	5	7	7
169	青岛科技大学	2	1	40	1	11	11	QQ，腾讯会议，一起练琴	7	7	7	7	7	7	7	7	6	6	6	7	7	5	5	7	5	7	7	6	7	7	6	6	5
170	上海音乐学院	2	1	25	4	3	3	腾讯会议	7	7	4	7	7	5	4	7	7	7	7	7	7	5	7	6	5	7	7	7	5	7	7	7	6
171	青岛大学	2	2	23	4	1	1	钉钉	7	6	6	6	5	5	5	5	5	5	5	5	5	5	5	5	6	5	7	7	7	4	5	5	5
172	青岛大学	2	1	22	4	2	1	微信、腾讯会议、钉钉	6	6	4	6	6	5	6	6	6	6	6	6	6	6	6	6	6	4	4	3	4	4	4	3	3
173	上海音乐学院	1	1	35	1	13	13	腾讯会议，QQ	7	7	7	7	7	7	7	7	7	7	7	7	7	7	7	7	7	7	7	7	7	7	7	7	7
174	青岛大学	2	2	22	4	0	0	微信、腾讯会议	6	6	6	6	6	6	6	6	6	6	6	6	6	6	6	6	6	6	6	6	6	4	4	4	4
175	青岛大学	2	2	24	4	3	2	腾讯会议 微信	7	7	6	7	7	7	7	7	7	7	7	7	7	7	7	7	7	7	7	3	3	3	3	3	3
176	聊城大学	2	1	30	2	6	5	腾讯会议	7	7	7	7	7	7	7	7	6	5	7	6	6	6	6	6	6	6	7	6	7	7	7	7	7
177	青岛大学	2	1	26	4	3	2	腾讯会议	5	5	4	5	7	7	7	7	6	6	6	6	6	6	6	6	4	4	4	4	4	3	3	3	4
178	青岛大学	2	2	26	4	0	0	腾讯会议	6	7	6	7	7	7	6	6	7	6	6	6	6	6	7	7	6	6	6	6	6	6	6	6	5
179	青岛大学	2	1	28	1	3	3	腾讯会议 钉钉	7	7	7	7	7	7	7	7	7	7	7	7	7	7	7	7	7	7	7	7	7	7	7	7	7
180	青岛大学	2	1	27	1	2	2	钉钉，腾讯会议	6	6	6	6	6	6	6	6	6	6	6	6	6	6	6	6	6	6	6	6	6	6	6	6	6
181	山东师范大学	2	2	48	2	20	5	微信，钉钉，	7	7	7	7	7	7	7	7	7	7	7	7	7	7	7	7	7	4	4	4	4	7	7	7	4
182	青岛大学	2	2	22	4	1	1	腾讯会议	5	5	5	5	6	5	5	5	5	5	5	5	6	5	5	5	5	5	5	5	5	5	5	5	5
183	长春第一医药大学	2	2	26	1	2	2	腾讯会议，学习通，钉钉	7	7	6	6	6	5	7	6	6	7	7	6	6	6	6	6	6	6	6	6	6	6	6	6	6
184	青岛大学	2	2	36	1	6	4	钉钉，腾讯会议	7	7	7	7	7	7	7	7	7	7	7	7	7	7	7	7	7	5	6	5	6	4	4	6	7
185	青岛大学	2	2	22	4	2	2	QQ、腾讯会议	1	1	1	1	1	1	1	1	1	1	1	1	1	1	1	1	1	1	1	1	1	1	2	2	2
186	青岛大学	2	1	28	1	4	2	腾讯会议	7	7	7	7	7	7	7	7	7	7	7	7	6	6	7	6	3	3	5	5	3	7	7	7	7
187	青岛大学	2	1	23	4	1	1	腾讯会议	7	7	7	7	3	3	4	4	7	7	7	7	7	3	7	7	7	7	7	7	7	1	1	1	1
188	吉林艺术学院	1	2	27	4	5	0	丁丁	7	7	7	7	7	7	6	6	7	7	6	6	6	6	4	6	2	2	1	1	7	7	7	7	7
189	青岛大学	2	1	22	4	0	2	腾讯会议 腾讯课堂	7	6	7	7	7	7	7	7	7	7	7	7	7	7	7	7	7	7	7	7	7	7	7	7	7
190	青岛大学	2	1	58	2	20	20	微信	7	7	7	7	7	7	7	7	7	7	7	7	7	7	7	7	7	7	7	7	7	7	7	7	7
191	青岛大学	2	2	22	4	2	2	腾讯会议 钉钉 qq 微信	7	7	7	7	6	6	7	7	7	5	7	6	6	6	6	6	6	6	6	6	6	6	4	4	5
192	青岛大学	2	1	41	1	15	2	微信，腾讯会议	2	2	2	2	2	2	2	6	1	1	1	1	1	1	1	1	1	1	1	1	1	7	7	7	7
